# Supplementary material for: Clinical Implications of Color Adjustment in Single-Shade Resins Post-Dental Bleaching: A Systematic Review
Source: J Clin Med. 2025 May 5;14(9):3194. doi: 10.3390/jcm14093194 (PMC12073051; doi:10.3390/jcm14093194)
Supplement: Supplementary file 1 [file jcm-14-03194-s001.zip]

Archive with 1 entries (1 files):
- jcm-3605522-supplementary.pdf
